# Supplementary material for: Chemometric Classification of Apple Cultivars Based on Physicochemical Properties: Raw Material Selection for Processing Applications
Source: Foods. 2023 Aug 17;12(16):3095. doi: 10.3390/foods12163095 (PMC10453866; doi:10.3390/foods12163095)
Supplement: Supplementary file 1 [file foods-12-03095-s001.zip]

Archive with 1 entries (1 files):
- foods-2534112-supplementary.xlsx
