# Supplementary material for: Chemometric Classification of Apple Cultivars Based on Physicochemical Properties: Raw Material Selection for Processing Applications
Source: Foods. 2023 Aug 17;12(16):3095. doi: 10.3390/foods12163095 (PMC10453866; doi:10.3390/foods12163095)
Supplement: Supplementary file 1 [file foods-12-03095-s001.zip › foods-2534112-supplementary.xlsx]

## Sheet: Table S1
Table S1. The contents (mg/g) of sugars and organic acids of 15 apple cultivars
Cultivars	Fructose	Glucose	Sucrose	Malic acid	Citric acid	Tartaric acid	Quinic acid
Aziteke	40.60±7.45	12.13±1.69	14.13±3.51	4.05±0.11	0.12±0.01	0.07±0.00	0.21±0.01
Bakeai	50.55±4.00	8.42±0.44	18.14±0.77	4.25±0.14	0.16±0.01	0.10±0.00	0.23±0.02
Fuburuisi	41.17±1.65	8.96±0.35	13.25±3.52	4.68±0.13	0.09±0.01	0.07±0.00	0.21±0.00
Red General	18.02±1.11	6.65±0.12	6.92±0.24	2.91±0.22	0.09±0.00	0.08±0.00	0.21±0.03
Honglu	16.93±0.89	6.17±0.03	4.76±0.18	2.73±0.19	0.17±0.01	0.08±0.00	0.24±0.04
Red Delicious	13.85±0.58	5.51±0.33	5.28±0.73	2.62±0.29	0.11±0.01	0.12±0.00	0.30±0.01
Huashuo	36.27±7.96	7.76±1.42	8.87±1.70	2.48±0.11	0.08±0.01	0.12±0.02	0.24±0.02
Royal Gala	43.30±11.40	7.51±1.35	9.25±0.64	3.77±0.29	0.18±0.01	0.10±0.00	0.21±0.01
Miqila	17.35±0.38	5.54±0.28	6.04±0.17	3.54±0.15	0.14±0.01	0.10±0.00	0.21±0.00
Honey Crisp	39.64±13.65	10.09±2.11	22.65±8.68	3.39±0.06	0.09±0.01	0.09±0.00	0.22±0.02
Magic Flute	43.22±2.26	12.87±0.42	12.26±3.15	3.25±0.10	0.33±0.08	0.09±0.00	0.22±0.01
Shandong Fuji	27.50±2.16	8.80±0.31	13.41±1.04	3.76±0.18	0.11±0.02	0.07±0.00	0.20±0.04
Sinike	51.40±2.69	9.44±0.24	28.58±1.70	4.55±0.29	0.07±0.01	0.09±0.00	0.25±0.00
Yanfu 3	57.93±4.83	9.39±2.37	10.27±0.99	3.26±0.06	0.09±0.01	0.08±0.01	0.16±0.00
Zhongqiuwang	33.91±5.54	6.09±0.16	13.72±1.44	4.98±0.37	0.15±0.01	0.10±0.01	0.27±0.01
Data are means ± SD of three replications

## Sheet: Table S2
Table S2. The contents (µg/kg) of identified volatiles of 15 apple cultivars
Code	Compounds	CAS	Aziteke	Bakeai	Fuburuisi	Red General	Honglu	Red Delicious	Huashuo	Royal Gala	Miqila	Honey Crisp	Magic Flute	Shandong Fuji	Sinike	Yanfu 3	Zhongqiuwang
Alcohols
A1	2-Methyl-1-butanol	137-32-6	181.66±34.21	1396.66±238.28	702.3±166.33	1580.18±177.79	3332.11±216.92	1997.68±248.4	3127.14±108.72	675.32±29.82	312.26±14.05	2909.39±170.17	741.85±15.48	1669.61±137.02	227.73±26.45	2488.66±293.65	489.91±86.29
A2	Pentanol	71-41-0	4.07±0.63	117.09±21.53	ND	66.73±4.43	ND	73.68±7.41	196.63±32.4	44.83±7.71	59.66±10.57	189.48±4.31	137.98±12.44	35.01±5.82	ND	33.19±5.7	20.04±2.84
A3	(E)-2-Hexen-1-ol	928-95-0	ND	14151.43±1355.45	ND	ND	ND	ND	ND	ND	443.03±63.29	ND	ND	ND	ND	3983.68±456.49	ND
A4	Hexanol	111-27-3	1175.32±32.51	ND	6970.64±991.12	15697.86±603.63	12082.42±368.6	15218.88±533.93	20541.65±1125.72	13613.97±783.82	13469.81±1136.8	17487.41±885.69	9548.76±1745.18	6417.5±594.65	8372.81±987.18	3726.56±486.78	7141.96±1041.13
A5	Hydroxy	111-70-6	ND	89.16±5.44	ND	ND	94.5±7.61	ND	126.7±3.59	108.9±8.62	84.65±8.43	102.89±6.38	104.9±14.74	ND	46.61±6.81	ND	ND
A6	2-Ethyl-1-hexanol	104-76-7	1.74±0.01	13.58±1.26	10.83±1.1	38.64±4.18	12.44±1.31	25.3±1.39	33.4±2.18	21.69±1.87	18.16±0.8	37.77±3.14	31.59±1.24	8.48±0.53	9.73±1.51	10.71±1.16	11.68±1.3
A7	Octanol	111-87-5	4.74±0.22	90.67±5.11	24.67±3.29	119.26±7.83	24.91±0.5	100.76±8.45	ND	103.73±2.88	86.1±2.4	57.12±0.84	39.16±3.6	32.37±1.76	ND	36.47±3.3	23.92±2.78
A8	Nonanol	143-08-8	1.92±0.1	ND	ND	23.14±1.07	ND	14.91±1.67	ND	ND	ND	ND	15.99±2.89	17.87±0.38	ND	14.52±2.33	ND
Esters
E1	Propyl acetate	109-60-4	ND	ND	ND	132.61±11.65	ND	157.09±22.07	ND	ND	ND	ND	ND	ND	ND	37.24±5.23	ND
E2	Butanoic acid	623-42-7	5.62±0.56	ND	53.68±11.32	335.47±5.92	ND	357.5±33.16	ND	65.22±3.66	62.08±3.71	233.2±41.79	181.12±7.04	41.29±0.18	58.45±1.08	ND	41.36±5.47
E3	Methyl 2-methyl butyrate	868-57-5	14.04±2.24	ND	ND	451.73±79.12	213.42±32.64	ND	343.51±30.63	ND	ND	312.11±21.05	ND	ND	ND	ND	ND
E4	Ethyl butyrate	105-54-4	ND	ND	ND	ND	ND	ND	ND	ND	ND	15577.57±442.31	ND	ND	ND	ND	ND
E5	Butyl acetate	123-86-4	318.06±1.5	28240.66±852.52	2222.6±53.89	16591.51±481.83	ND	11320.71±310.41	166±10.05	31632.46±1404.1	21722.52±931.64	12502.58±494	9085.25±1318.26	4171.65±202.53	1385.58±188.09	3754.74±263.58	7655.46±1134.09
E6	2-Methyl buytl acetate	624-41-9	1623.48±47.53	9351.8±778.41	ND	11276.36±341.56	174.38±3.81	13166.93±256.62	120.8±0.12	11090.8±307.08	8086.35±172.6	6791.06±258.07	7782.36±283	17807.54±560.11	4090.32±241.79	20456.86±590.24	13928.89±1364.18
E7	Propyl buyurate	105-66-8	26.7±1.12	ND	86.08±2.25	4315.41±24.75	ND	5706.42±218.31	ND	ND	ND	2490.78±147.34	627.63±18.05	245.16±15.37	ND	1040.37±64.92	109.57±13.42
E8	Butyl propionate	590-01-2	49.82±2.83	552.67±30.22	265.39±5.79	2439.17±59.37	ND	2670.03±128.09	ND	494.88±30.49	217.74±1.69	482.18±4.95	540.66±17.95	591.49±12.28	ND	505.14±5.1	574.93±86.66
E9	Prenyl acetate	1191-16-8	ND	ND	258.77±17.39	4211.92±197.56	242.18±12.78	3423.38±135.91	655.79±25.86	734.46±108.38	540.57±7.99	ND	11.93±0.28	ND	ND	ND	24.78±4.31
E10	Methyl hexanoate	106-70-7	ND	ND	ND	ND	ND	ND	ND	ND	ND	ND	28.47±2.37	ND	ND	ND	ND
E11	Butyl butyrate	109-21-7	129.83±4.05	ND	ND	ND	ND	ND	ND	ND	ND	2660.05±91.95	4253.75±137.96	962.74±26.15	46.91±5.5	562.37±40.55	1560.23±235.45
E12	Isobutyl 2-methylbutyrate	2445-67-2	ND	ND	ND	96.07±5.49	ND	ND	ND	ND	ND	ND	ND	ND	ND	59.03±10.15	ND
E13	Leaf acetate	3681-71-8	ND	ND	186.85±16.43	ND	ND	ND	ND	ND	ND	ND	ND	ND	153.3±4.57	ND	ND
E14	Hexyl acetate	142-92-7	208.67±12.05	16311.18±935.41	1749.7±54.29	5549.13±235.52	237.61±12.59	6006.68±52.6	490.99±10.6	18816.29±907.07	9549.43±103.98	3874.17±422.29	3675.53±196.44	2746.27±30.01	1940.49±8.18	3553.53±272.37	12734.35±1382.16
E15	Butyl 2-methyl butyrate	15706-73-7	129.97±4.86	390.66±59.75	473.89±15.76	2863.64±174.05	173.58±5.04	1302.33±49.86	132.72±6.61	436.77±74.42	315.42±10.2	760.39±62.18	780.57±5.23	815.73±8.65	39.62±0.17	1153.61±55.9	845.67±118.68
E16	Isoamyl butyrate	106-27-4	26.1±0.8	18.03±2.24	98.45±11.3	261.66±26.66	59.55±1.09	307.52±13.27	ND	14.07±3.63	ND	ND	ND	ND	ND	ND	ND
E17	Amyl butyrate	540-18-1	ND	ND	ND	ND	125.87±6.63	ND	89.38±1.59	ND	76.79±1.2	ND	628.8±36.62	172.86±5.86	ND	ND	274.87±50.31
E18	Heptyl acetate	112-06-1	ND	18.19±0.82	ND	19.66±0.74	ND	18.94±0.58	ND	43.83±6.6	19.44±3.13	ND	ND	ND	ND	ND	ND
E19	Benzyl acetate	140-11-4	ND	265.42±30.98	ND	ND	ND	ND	ND	46.75±3.43	7.51±0.12	ND	ND	ND	ND	ND	30.08±3.72
E20	Butyl hexanoate	626-82-4	220.56±9.03	ND	492.44±25.13	ND	ND	ND	ND	ND	ND	ND	8044.18±300.55	1295.75±85.21	288.74±19.17	899.05±39.37	4399.22±184.19
E21	Hexyl 2-methyl butyrate	10032-15-2	432.66±30.22	ND	ND	6146.16±574.4	1939.04±159.35	5588.83±32.09	ND	1796.17±92.89	ND	2238.07±108.93	2713.81±81.58	2753.57±166.66	459.3±40.22	4720.6±90.01	5424.13±969.91
E22	Isoamyl hexanoate	2198-61-0	17.88±3.53	ND	61.71±5.51	ND	64.93±6.2	ND	ND	ND	ND	ND	225.13±16.89	106.13±14.84	13.41±2.58	136.23±10.7	85.65±20.68
E23	Amyl hexanoate	540-07-8	18.74±2.51	68.01±6.05	39.83±6.13	244.42±43.94	74.01±6.58	382.04±85.63	147.69±16.33	ND	63.17±6.51	285.09±28.9	698.26±47.24	88.08±13.36	22.01±3.91	78.24±14.45	213.39±49.03
E24	Hexyl hexanoate	6378-65-0	111.75±19.37	917.79±71.53	142.67±23.41	2915.57±23.57	377.01±24.63	2279.54±109.55	1923.57±369.96	732.27±299.83	2821.52±166.92	284.13±40.35	3995.55±708.34	674.33±160.44	168.53±14.24	458.49±91.64	2516.84±449.17
Aldehydes
B1	Hexanal	66-25-1	1739.3±17.94	20534.08±4315.92	13945.5±691.57	18014.54±427.21	14460.97±796.72	17239.56±503.75	16978.14±684.69	20808.82±754.22	15623.54±1040.49	ND	33841.76±5046.07	15113.91±621.71	13347.97±761.38	9429.13±553.45	23777±3029.53
B2	(E)-2-Hexenal	6728-26-3	2048.15±12.55	22548.62±1716.16	22354.43±1886.45	15959.43±494.38	18437.78±647.25	18799.96±608.91	11185.25±319.02	18469.14±748.07	17065.16±1259.14	11386.84±281.16	23696.16±3545.2	17177.66±703.01	18098.24±3146.39	11043.64±533.4	16510.53±1749.01
B3	Heptaldehyde	111-71-7	ND	ND	28.03±2.86	ND	37.18±2.05	ND	73.15±9.17	ND	35.9±2.26	ND	ND	37.22±4.95	ND	ND	ND
B4	(E,E)-2,4-Hexadiena	142-83-6	ND	ND	ND	ND	166.44±2.95	ND	ND	ND	ND	ND	ND	ND	129.34±19.55	ND	ND
B5	Benzaldehyde	100-52-7	ND	67.7±8.03	ND	ND	ND	ND	25.19±4.31	62.57±4.76	ND	34.53±1.84	ND	ND	ND	ND	28.92±6.55
B6	5-Methyl furfural	620-02-0	ND	ND	ND	ND	ND	ND	ND	ND	18.75±6.16	ND	ND	ND	ND	ND	ND
B7	Octana	124-13-0	ND	ND	ND	ND	21.93±3.08	ND	17.97±0.22	ND	ND	ND	ND	ND	ND	ND	ND
B8	Phenyl acetaldehyde	122-78-1	ND	ND	ND	ND	15.63±1.44	ND	ND	ND	7.54±0.28	17.79±4.35	ND	ND	36.55±0.87	6.84±1.39	ND
B9	(E)-2-Nonenal	18829-56-6	0.76±0.13	ND	ND	9.82±1.75	ND	8.4±1.09	9.91±0.78	ND	ND	7.37±0.15	ND	7.45±0.65	ND	8.2±2.54	8.35±0.58
B10	(E)-2-Octena	2548-87-0	ND	ND	ND	ND	ND	ND	67.91±1.37	ND	ND	ND	16.79±3.96	ND	ND	ND	ND
B11	Nonanal	124-19-6	ND	ND	ND	ND	ND	ND	ND	ND	ND	ND	ND	ND	77.52±1.68	ND	ND
B12	Decanal	112-31-2	4.69±0.6	29.77±2.03	44.64±8.2	50.8±8.71	38.31±6.09	47.44±4.71	50.85±3.47	44.75±1.94	59.39±0.22	39.52±2.92	63.15±10.76	53.65±3.61	34.98±2.26	40.22±2.36	45.02±3.39
Ketones
K1	Methyl heptenone	110-93-0	18.72±1.77	ND	ND	178.64±9.57	ND	264.56±29.08	160.58±16.24	45.5±2.45	135.51±7.71	92.4±7.4	196.23±24.04	95.64±2.9	36.01±4.32	93.09±15.25	165.41±18.56
K2	2-Nonanone	821-55-6	3.45±0.12	25.43±0.72	23.69±0.47	32.76±0.11	28.51±1.47	34.4±0.77	33.74±1.23	23.73±1.11	30.01±2.21	38.77±1.56	26.28±2.12	29.45±0.97	27.34±0.99	21.68±0.54	27.82±2.03
K3	Geranyl acetone	689-67-8	ND	11.83±0.21	ND	ND	13.43±0.5	ND	44.21±3.93	11.89±0.52	21.63±1.11	11.04±1.32	ND	33.84±1.46	16.57±2.92	ND	15.94±2.38
Others
O1	Styrene	100-42-5	ND	ND	ND	ND	ND	ND	ND	ND	ND	51.79±0.84	ND	ND	14.58±3.2	ND	ND
O2	(Z)-2-Heptenal	57266-86-1	ND	ND	ND	ND	ND	ND	158.57±3.75	24.6±0.95	8.34±1.06	27.66±1.3	ND	ND	ND	ND	72.95±10.06
O3	p-isopropyltoluene	99-87-6	ND	ND	ND	ND	ND	ND	ND	16.32±0.3	16.95±0.79	ND	ND	ND	8.36±1.24	6.34±0.56	6.47±1.47
O4	Estragole	140-67-0	3.66±0.1	ND	25.22±3.29	137.54±9.13	31.82±1.8	458.56±6.15	ND	626.93±97.71	132.74±6.77	1341.99±19.66	38.56±1.42	31.61±1.43	150.92±6.58	23.25±1.48	2496.08±262
O5	Alpha-curcumene	644-30-4	ND	10.98±1.45	ND	32.79±5.24	ND	6.58±1.04	ND	ND	ND	ND	ND	ND	ND	ND	ND
O6	(E)-Beta-farnesene	18794-84-8	1.75±0.41	ND	ND	197.36±52.59	ND	53.22±9.03	43.69±4.43	ND	ND	ND	18.78±6.46	ND	ND	ND	ND
O7	(Z,E)-Alpha-farnesene	26560-14-5	ND	ND	ND	ND	ND	ND	ND	ND	ND	ND	ND	30.4±4.67	ND	ND	ND
O8	Alpha-farnesene	502-61-4	500.87±51.81	503.46±75.63	526.19±122.29	ND	26±2.66	1959.19±440.99	2324.54±442.57	239.01±32.44	554.05±6.59	195.15±46.9	5937.26±1341.21	1016.69±170.18	90.04±6.59	824.24±89.4	670.1±7.53
O9	Beta-bisabolene	495-61-4	ND	ND	ND	ND	ND	ND	22.16±3.57	ND	ND	ND	ND	ND	ND	ND	ND
Data are means ± SD of three replications; ND, not detected
